# Supplementary material for: Topical Alginate Protection against Pepsin-Mediated Esophageal Damage: E-Cadherin Proteolysis and Matrix Metalloproteinase Induction
Source: Int J Mol Sci. 2023 Apr 27;24(9):7932. doi: 10.3390/ijms24097932 (PMC10178445; doi:10.3390/ijms24097932)
Supplement: Supplementary file 1 [file ijms-24-07932-s001.zip]

Archive with 1 entries (1 files):
- ijms-2280767-supplementary.pdf
